# Supplementary material for: Incidence of hepatitis C among people who inject drugs in Ireland
Source: Hepatol Med Policy. 2017 Jan 26;2:7. doi: 10.1186/s41124-017-0024-1 (PMC6171004; doi:10.1186/s41124-017-0024-1)
Supplement: Supplementary file 1 — Data and computations. (XLSX 15 kb) [file 41124_2017_24_MOESM1_ESM.xlsx]

## Sheet: Sheet1
Year started injecting / year of infection	Original NDTRS injector data	Original NDTRS injector data plus imputed missing values	All injectors (NDTRS and non-NDTRS)	All exposed injectors (NDTRS and non-NDTRS)	Estimated new HCV infections	Lower bound new HCV infections	Upper bound new HCV infections	Estimated chronic HCV infections	Lower bound chronic HCV infections	Upper bound chronic HCV infections
1957	0	1	1.14536	0.904834	0	0	0	0	0	0
1958	0	0	0	0	0.458751	0.157441	0.760061	0.344063	0.118081	0.570046
1959	0	0	0	0	0.226164	0.130046	0.12161	0.169623	0.0975348	0.0912073
1960	0	0	0	0	0.111499	0.107418	0.0194576	0.0836242	0.0805638	0.0145932
1961	0	1	1.14536	0.904834	0.054969	0.0887276	0.00311321	0.0412267	0.0665457	0.00233491
1962	0	1	1.14536	0.904834	0.485851	0.23073	0.760559	0.364388	0.173048	0.570419
1963	0	1	1.14536	0.904834	0.698275	0.348024	0.88175	0.523707	0.261018	0.661313
1964	0	0	0	0	0.803001	0.444909	0.901141	0.602251	0.333682	0.675856
1965	0	0	0	0	0.395879	0.367495	0.144183	0.29691	0.275621	0.108137
1966	2	6	6.87216	5.42901	0.195169	0.303551	0.0230692	0.146376	0.227663	0.0173019
1967	3	7	8.01752	6.33384	2.84872	1.19538	4.56406	2.13654	0.896535	3.42304
1968	5	10	11.4536	9.04834	4.61568	2.08947	5.76065	3.46176	1.5671	4.32049
1969	7	9	10.3082	8.14351	6.86304	3.30032	8.28028	5.14728	2.47524	6.21021
1970	11	17	19.4711	15.3822	7.40394	4.14303	8.05666	5.55295	3.10727	6.0425
1971	10	17	19.4711	15.3822	11.3397	6.09864	14.1988	8.50478	4.57398	10.6491
1972	14	21	24.0526	19.0015	13.2399	7.71398	15.065	9.9299	5.78549	11.2987
1973	12	23	26.3433	20.8112	16.1411	9.67801	18.0402	12.1059	7.25851	13.5302
1974	14	26	29.7794	23.5257	18.5089	11.6152	20.0352	13.8816	8.71139	15.0264
1975	22	35	40.0876	31.6692	21.0258	13.6876	22.9672	15.7694	10.2657	17.2254
1976	41	54	61.8494	48.8611	26.1977	16.8164	30.2769	19.6483	12.6123	22.7077
1977	35	65	74.4484	58.8142	37.4865	22.3922	45.8881	28.1149	16.7941	34.416
1978	75	101	115.681	91.3883	48.2672	28.7296	56.7443	36.2004	21.5472	42.5582
1979	97	124	142.025	112.199	70.1296	39.6322	85.8452	52.5972	29.7242	64.3839
1980	120	152	174.095	137.535	91.459	52.2035	107.983	68.5943	39.1527	80.9871
1981	198	238	272.596	215.351	114.819	67.0319	132.793	86.1146	50.2739	99.5944
1982	166	208	238.235	188.206	165.789	92.8394	201.829	124.342	69.6295	151.372
1983	171	206	235.944	186.396	177.154	109.397	190.259	132.866	82.0475	142.695
1984	182	229	262.287	207.207	181.84	122.773	186.972	136.38	92.0796	140.229
1985	143	179	205.019	161.965	194.701	137.464	203.76	146.026	103.098	152.82
1986	152	198	226.781	179.157	178.034	141.728	178	133.526	106.296	162
1987	178	233	266.869	210.826	178.476	148.24	178	133.857	111.18	158
1988	197	248	284.049	224.399	194.871	159.13	205.298	146.153	119.348	153.973
1989	307	369	422.638	333.884	209.747	170.487	221.24	157.31	127.865	165.93
1990	393	449	514.267	406.271	272.684	198.872	315.821	204.513	149.154	236.866
1991	445	508	581.843	459.656	340.245	234.871	391.706	255.184	176.153	293.78
1992	583	651	745.629	589.047	521.45	449	561	391.088	336	446
1993	615	681	779.99	616.192	565.9	557	566.482	424.425	371	424.861
1994	638	700	801.752	633.384	598.994	589	608.234	449.245	406	456.176
1995	703	763	873.91	690.389	621.564	602	629.137	466.173	449	471.853
1996	803	863	988.446	780.872	666.748	658	680.588	500.061	499	510.441
1997	710	769	880.782	695.818	742.07	725.15	764.827	556.553	543.863	573.62
1998	598	670	767.391	606.239	711.378	709.875	712	533.534	532.406	538
1999	509	575	658.582	520.28	486.343	445.604	543.477	364.757	334.203	407.608
2000	445	512	586.424	463.275	503.312	471.344	526.253	377.484	353.508	394.69
2001	399	451	516.557	408.08	338.305	235.566	409.314	253.729	176.674	306.986
2002	347	408	467.307	369.172	362.727	265.562	408.542	272.045	199.172	306.406
2003	323	394	451.272	356.505	364.983	283.584	383.897	273.737	212.688	287.922
2004	302	354	405.457	320.311	361.942	296.272	366.749	271.456	222.204	275.062
2005	290	331	379.114	299.5	347.243	300.455	357	260.432	225.341	279
2006	331	386	442.109	349.266	330.533	300.289	348	247.9	225.217	273
2007	334	362	414.62	327.55	337.034	308.796	338	252.775	231.597	276
2008	334	358	410.039	323.931	333.634	312.027	337	250.226	234.02	268
2009	281	310	355.062	280.499	330.238	314.098	334	247.679	235.574	261
2010	279	300	343.608	271.45	312.829	308.252	328	234.622	231.189	247
2011	244	262	300.084	237.067	298.347	281	310	223.76	211	225
2012	142	165	188.984	149.298	276.899	253	290	207.674	190	217
2013	113	126	144.315	114.009	232.238	188	266	174.179	141	178
2014	51	61	69.867	55.1949	190.859	141	240	143.144	108	180
Total	12375	14188	16250.4	12837.8	12422.9	10799.2	13161.5	9317.16	8021.89	9996.37
